# Supplementary material for: A PIK3CA-mutant breast cancer metastatic patient-derived organoid approach to evaluate alpelisib treatment for multiple secondary lesions
Source: Mol Cancer. 2022 Jul 22;21:152. doi: 10.1186/s12943-022-01617-6 (PMC9306102; doi:10.1186/s12943-022-01617-6)
Supplement: Supplementary file 4 — Additional file 4: Supplementary Table 2. List of the genes (n = 105) representative of the PI3K pathway (MSigDB) considered in this study. [file 12943_2022_1617_MOESM4_ESM.xls]

## Sheet: Supplementary Table 2
HALLMARK_PI3K_AKT_MTOR_SIGNALING
> Genes up-regulated by activation of the PI3K/AKT/mTOR pathway.
ACACA
ACTR2
ACTR3
ADCY2
AKT1
AKT1S1
AP2M1
ARF1
ARHGDIA
ARPC3
ATF1
CAB39
CAB39L
CALR
CAMK4
CDK1
CDK2
CDK4
CDKN1A
CDKN1B
CFL1
CLTC
CSNK2B
CXCR4
DAPP1
DDIT3
DUSP3
E2F1
ECSIT
EGFR
EIF4E
FASLG
FGF17
FGF22
FGF6
GNA14
GNGT1
GRB2
GRK2
GSK3B
HRAS
HSP90B1
IL2RG
IL4
IRAK4
ITPR2
LCK
MAP2K3
MAP2K6
MAP3K7
MAPK1
MAPK10
MAPK8
MAPK9
MAPKAP1
MKNK1
MKNK2
MYD88
NCK1
NFKBIB
NGF
NOD1
PAK4
PDK1
PFN1
PIK3R3
PIKFYVE
PIN1
PITX2
PLA2G12A
PLCB1
PLCG1
PPP1CA
PPP2R1B
PRKAA2
PRKAG1
PRKAR2A
PRKCB
PTEN
PTPN11
RAC1
RAF1
RALB
RIPK1
RIT1
RPS6KA1
RPS6KA3
RPTOR
SFN
SLA
SLC2A1
SMAD2
SQSTM1
STAT2
TBK1
THEM4
TIAM1
TNFRSF1A
TRAF2
TRIB3
TSC2
UBE2D3
UBE2N
VAV3
YWHAB
